# Supplementary material for: Analysis of Tuberculosis Epidemiological Distribution Characteristics in Fujian Province, China, 2005-2021: Spatial-Temporal Analysis Study
Source: JMIR Public Health Surveill. 2024 Nov 18;10:e49123. doi: 10.2196/49123 (PMC11590169; doi:10.2196/49123)
Supplement: Multimedia Appendix 3 [file publichealth-v10-e49123-s003.xlsx]

## Sheet: Sheet1
		Newly notified TB cases#	Annual percentage change (95% CI)	P value
	Province
	2005-2008	92.01-82.94	-2.7 (-13.1 to 9.0)	0.602
	2010-2014	82.94-48.57	-15.8 (-35.2 to 9.5)	0.172
	2014-2018	48.57-36.20	-2.7 (-5.0 to -0.3)	0.032
	FZ
	2005-2021	82.59-33.49	-6.0 (-7.3 to -4.8)	<0.001*
	LY
	2005-2021	69.42-28.79	-4.9 (-6.1 to -3.7)	<0.001*
	NP
	2005-2007	7.63-2.48	-14.1 (-28.2 to 2.6)	0.087
	2007-2021	2.48-2.88	-3.3 (-4.3 to 2.2)	<0.001*
	ND
	2005-2012	130.36-54.61	-12.4 (-16.9 to -7.8)	<0.001*
	2012-2021	54.61-41.14	-2.9 (-7.5 to 2.0)	0.217
	PT
	2005-2008	60.25-71.16	7.0 (-2.0 to 16.9)	0.116
	2008-2011	71.16-48.49	-13.2 (-27.5 to 3.9)	0.109
	2011-2021	48.49-38.39	-1.8 (-3.4 to 0.2)	0.032*
	QZ
	2005-2021	119.03-44.05	-7.0 (-8.5 to -5.4)	<0.001*
	SM
	2005-2021	67.31-34.03	-4.2 (-5.5 to -3.0)	<0.001*
	XM
	2005-2012	118.76-45.43	-13.4 (-19.5 to -6.9)	<0.001*
	2012-2021	45.43-29.22	-3.5 (-8.8 to 2.2)	0.199
	ZZ
	2005-2008	85.98-81.89	0.8 (-10.9 to 14.1)	0.881
	2008-2011	81.89-45.10	-18.6 (-38.9 to 8.5)	0.139
	2011-2021	45.10-37.16	-1.6 (-4.2 to 1.1)	0.209
	a) The number of newly notified TB cases (per 100 000) at the first and the last year of the indicated segment; b)Weight-BIC-Alt results are adopted for Fujian Province and 9 prefecture-level cities; c) * Indicates that the Annual Percent Change (APC) is significantly different from zero at the alpha =0.05 level.
