# Supplementary material for: Analysis of Tuberculosis Epidemiological Distribution Characteristics in Fujian Province, China, 2005-2021: Spatial-Temporal Analysis Study
Source: JMIR Public Health Surveill. 2024 Nov 18;10:e49123. doi: 10.2196/49123 (PMC11590169; doi:10.2196/49123)
Supplement: Multimedia Appendix 4 [file publichealth-v10-e49123-s004.xlsx]

## Sheet: Sheet1
	Variables	2005	2006	2007	2008	2009	2010	2011	2012	2013	2014	2015	2016	2017	2018	2019	2020	2021	Total
	Total	32818	30063	29725	33133	23312	20186	18435	17821	16804	18691	17813	15320	15408	16550	16235	15083	15155	352909
	Gender
	Male	23795	21665	21743	24214	16964	14693	13562	13153	12403	13801	12984	11275	11396	12159	11855	11074	11208	258225
	Female	9023	8398	7982	8919	6348	5493	4873	4668	4401	4890	4829	4045	4012	4391	4380	4009	3947	94684
	Sex ratio	2.64	2.58	2.72	2.71	2.67	2.67	2.78	2.82	2.82	2.82	2.69	2.79	2.84	2.77	2.71	2.76	2.84	2.73
	Age
	0_4	81	56	45	37	36	20	12	10	8	11	15	13	14	14	9	10	15	406
	5_9	63	45	30	31	12	6	6	11	10	11	10	12	7	11	8	12	16	301
	10_14	154	120	74	86	60	46	48	27	37	57	42	43	50	64	74	65	61	1108
	15_19	1565	1455	1373	1503	1171	987	925	830	762	863	691	629	514	593	617	586	400	15464
	20_24	3025	3063	2951	3361	2660	2469	2290	2038	1832	1790	1575	1304	1194	1172	1072	942	752	33491
	25_34	6157	5700	5153	5392	3804	3547	3164	2915	2712	3110	3031	2598	2460	2560	2539	2301	2081	59251
	35_44	5266	5262	5137	5699	4019	3589	3149	3037	2863	2966	2641	2189	2067	2107	2001	1777	1608	55424
	45_54	4947	4373	4659	5340	3747	3298	3122	3061	3057	3483	3441	3028	3107	3310	3220	3027	3066	61341
	55_64	4390	3890	3963	4835	3303	2933	2755	2947	2839	3301	3216	2767	2834	3259	3194	2934	3276	56714
	≥65	7170	6099	6340	6849	4500	3291	2964	2945	2684	3099	3151	2737	3161	3460	3501	3429	3880	69409
	Occupation
	Caregiver and Babysitter	6	3	2	2	3	2	4	3	5	1	0	1	3	5	5	6	2	53
	Unknown	1982	1891	1030	1123	905	1030	1174	1431	1586	841	686	629	443	422	501	369	470	16526
	Catering industry	109	91	109	115	85	84	69	64	68	67	57	56	77	88	80	94	56	1370
	Cadre staff	603	518	525	499	414	334	251	209	171	207	236	199	199	261	237	291	220	5381
	Worker	3921	4206	3977	4249	3150	3002	2143	1579	1500	1090	931	870	807	869	807	711	652	34482
	Housework and Unemployment	2953	2663	2514	3040	2147	2020	1740	1886	2495	3281	3251	2751	3319	3688	3806	3358	3887	48828
	Teacher	286	259	231	190	164	140	115	98	71	76	60	47	71	78	108	98	92	2186
	Retired	1590	1423	1366	1247	773	574	435	446	445	575	557	558	645	641	608	569	593	13073
	Migrant	2964	2357	2537	2967	1653	1448	961	908	759	836	975	789	517	304	294	178	211	20670
	workers
	Herder	36	31	57	51	30	32	18	19	16	10	17	14	12	13	16	18	8	399
	Farmer	14880	12864	13781	15552	10853	8799	8581	8178	7976	9599	9138	7677	7534	8167	7814	7412	7167	166186
	Diaspora children	49	44	42	32	17	10	13	19	11	14	21	19	11	16	9	11	15	353
	Business services	501	653	570	601	468	468	424	406	458	561	409	412	395	408	462	551	732	8485
	Student	1138	1136	1018	1116	957	745	632	519	491	517	380	418	492	647	641	621	459	11927
	Medical staffs	99	90	85	96	74	49	52	54	30	56	48	61	61	78	65	75	84	1157
	Childcare	29	30	26	11	10	5	1	0	1	2	1	2	3	2	2	3	7	135
	Fishing (boat) people	171	168	143	101	80	68	47	42	36	42	42	32	26	34	33	28	24	1118
	Others	1501	1636	1712	2141	1529	1376	1775	1960	685	916	1004	785	793	829	747	690	476	20580
	Diagnosis of TB
	Pathogen positive	13404	11845	11746	13876	11414	8951	9201	8647	8465	9193	8954	7480	6427	6925	7531	7446	7990	159702
	Pathogen negative	10408	10103	10620	12142	9651	10443	8867	8819	8085	9233	8566	7582	8318	8944	7554	6699	6107	152256
	Rifampicin resistant	0	0	0	0	0	0	0	0	0	0	3	7	124	206	241	287	394	1262
	No pathogenic findings	9006	8115	7359	7115	2247	792	367	355	254	265	290	251	539	475	909	651	664	39689
