# Supplementary material for: Analysis of Tuberculosis Epidemiological Distribution Characteristics in Fujian Province, China, 2005-2021: Spatial-Temporal Analysis Study
Source: JMIR Public Health Surveill. 2024 Nov 18;10:e49123. doi: 10.2196/49123 (PMC11590169; doi:10.2196/49123)
Supplement: Multimedia Appendix 5 [file publichealth-v10-e49123-s005.xlsx]

## Sheet: Sheet1
	Variables	Pathogen positive	Pathogen negative	Rifampicin resistant	No pathogenic findings	P value
		(N, %)
	Gender
	Male	119800 (75.0)	108267 (71.1)	995 (78.8)	29163 (73.5)	<0.001chi2
	Female	39902 (25.0)	43989 (28.9)	267 (21.2)	10526 (26.5)
	Age
	median (Q1, Q3)	48 (32, 61)	44 (29, 59)	52 (38, 62)	49 (32, 66)	<0.001F
	Age_group
	≥65	32333 (20.2)	26006 (17.1)	252 (20.0)	10818 (27.3)	<0.001chi2
	55_64	27417 (17.2)	23298 (15.3)	261 (20.7)	5738 (14.5)
	45_54	29490 (18.5)	25724 (16.9)	320 (25.4)	5807 (14.6)
	35_44	25119 (15.7)	24146 (15.9)	163 (12.9)	5996 (15.1)
	25_34	24711 (15.5)	28064 (18.4)	185 (14.7)	6291 (15.9)
	20_24	14038 (8.8)	16244 (10.7)	54 (4.3)	3155 (7.9)
	15_19	6059 (3.8)	7905 (5.2)	22 (1.7)	1478 (3.7)
	10_14	409 (0.3)	531 (0.3)	5 (0.4)	163 (0.4)
	5_9	46 (0.0)	153 (0.1)	0 (0.0)	102 (0.3)
	0_4	80 (0.1)	185 (0.1)	0 (0.0)	141 (0.4)
	Classification of cases
	Clinical diagnosed cases	5111 (3.2)	136582 (89.7)	3 (0.2)	37560 (94.6)	<0.001chi2
	Confirmed cases	154591 (96.8)	15674 (10.3)	1259 (99.8)	2129 (5.4)
	Occupation
	Cadre staff	1932 (1.2)	2712 (1.8)	22 (1.7)	715 (1.8)	<0.001chi2
	Retired	5315 (3.3)	5389 (3.5)	48 (3.8)	2321 (5.8)
	Worker	13892 (8.7)	15726 (10.3)	50 (4.0)	4814 (12.1)
	Housework and Unemployment	21396 (13.4)	22431 (14.7)	395 (31.3)	4606 (11.6)
	Farmer	83949 (52.6)	66622 (43.8)	557 (44.1)	15058 (37.9)
	Unknown	6639 (4.2)	7186 (4.7)	18 (1.4)	2683 (6.8)
	Migrant workers	8846 (5.5)	8309 (5.5)	21 (1.7)	3494 (8.8)
	Student	4281 (2.7)	6628 (4.4)	26 (2.1)	992 (2.5)
	Others	7644 (4.8)	9590 (6.3)	68 (5.4)	3278 (8.3)
	Teacher	722 (0.5)	1117 (0.7)	6 (0.5)	341 (0.9)
	Business services	3427 (2.1)	4377 (2.9)	44 (3.5)	637 (1.6)
	Fishing (boat) people	501 (0.3)	397 (0.3)	2 (0.2)	218 (0.5)
	Medical staffs	396 (0.2)	637 (0.4)	1 (0.1)	123 (0.3)
	Catering industry	484 (0.3)	725 (0.5)	3 (0.2)	158 (0.4)
	Childcare	13 (0.0)	64 (0.0)	0 (0.0)	58 (0.1)
	Diaspora children	68 (0.0)	151 (0.1)	0 (0.0)	134 (0.3)
	Herder	185 (0.1)	164 (0.1)	1 (0.1)	49 (0.1)
	Caregiver and Babysitter	12 (0.0)	31 (0.0)	0 (0.0)	10 (0.0)
	Prefecture-level city
	FZ	27973 (17.5)	28495 (18.7)	201 (15.9)	5149 (13.0)	<0.001chi2
	QZ	39440 (24.7)	38163 (25.1)	434 (34.4)	15437 (38.9)
	XM	14222 (8.9)	19553 (12.8)	243 (19.3)	2374 (6.0)
	PT	13233 (8.3)	11843 (7.8)	72 (5.7)	803 (2.0)
	SM	9641 (6.0)	8189 (5.4)	16 (1.3)	872 (2.2)
	ZZ	19324 (12.1)	17360 (11.4)	99 (7.8)	5295 (13.3)
	NP	11665 (7.3)	7524 (4.9)	39 (3.1)	1283 (3.2)
	LY	10580 (6.6)	7649 (5.0)	90 (7.1)	1340 (3.4)
	ND	13624 (8.5)	13480 (8.9)	68 (5.4)	7136 (18.0)
	a) chi2 denotes Pearson's chi-squared test
	b)Fdenotes F-test (ANOVA)
