# Supplementary material for: Analysis of Tuberculosis Epidemiological Distribution Characteristics in Fujian Province, China, 2005-2021: Spatial-Temporal Analysis Study
Source: JMIR Public Health Surveill. 2024 Nov 18;10:e49123. doi: 10.2196/49123 (PMC11590169; doi:10.2196/49123)
Supplement: Multimedia Appendix 6 [file publichealth-v10-e49123-s006.xlsx]

## Sheet: Sheet1
		City	Patient_cv	Incid_cv	Landarea_cv
	1	fuzhou	26.3899	34.4655	26.3899
	2	longyan	30.6949	28.3548	30.6949
	3	nanping	27.4087	23.4891	27.4087
	4	ningde	47.7423	45.4558	47.7423
	5	putian	18.2191	21.9553	18.2191
	6	quanzhou	35.52	40.8169	35.52
	7	sanming	27.277	25.2774	27.277
	8	xiamen	19.1712	50.705	19.1712
	9	zhangzhou	31.6697	34.6371	31.6697
	a)Patient_cv represents the coefficient of variation for number of patients; b)Incid_cv represents the coefficient of variation for infection rate per million population; c)Landarea_cv represents the coefficient of variation for infection rate per hundred square kilometers Note: CV stands for coefficient of variation.
