# Supplementary material for: Analysis of Tuberculosis Epidemiological Distribution Characteristics in Fujian Province, China, 2005-2021: Spatial-Temporal Analysis Study
Source: JMIR Public Health Surveill. 2024 Nov 18;10:e49123. doi: 10.2196/49123 (PMC11590169; doi:10.2196/49123)
Supplement: Multimedia Appendix 7 [file publichealth-v10-e49123-s007.xlsx]

## Sheet: Sheet1
	Year	Moran’s I	Z-Value	p-Value	Spatial pattern
	2005	0.161478	2.5691	0.010196*	Clustered
	2006	0.201749	3.24092	0.001191*	Clustered
	2007	0.288551	4.34113	0.000014*	Clustered
	2008	0.203344	3.49517	0.000474*	Clustered
	2009	0.077021	1.3885	0.164984	Random
	2010	0.180922	2.83098	0.004641	Clustered
	2011	0.169588	2.70158	0.006901	Clustered
	2012	0.058814	1.35181	0.176437	Random
	2013	0.085474	1.4818	0.138394	Random
	2014	0.099977	1.69662	0.089768	Clustered
	2015	0.26869	4.10779	4e-05	Clustered
	2016	0.162268	2.51126	0.01203	Clustered
	2017	-0.00739	0.06858	0.945324	Random
	2018	0.139569	2.1834	0.029006	Clustered
	2019	0.031334	0.639453	0.522529	Random
	2020	0.028528	0.587511	0.556861	Random
	2021	0.069661	1.17809	0.238761	Random
