# Supplementary material for: Analysis of Tuberculosis Epidemiological Distribution Characteristics in Fujian Province, China, 2005-2021: Spatial-Temporal Analysis Study
Source: JMIR Public Health Surveill. 2024 Nov 18;10:e49123. doi: 10.2196/49123 (PMC11590169; doi:10.2196/49123)
Supplement: Multimedia Appendix 8 [file publichealth-v10-e49123-s008.xlsx]

## Sheet: Sheet1
	Year	General G	Z-Value	p-Value	Spatial pattern
	2005	0.052994	0.025857	0.979371	Random
	2006	0.053445	0.164419	0.869401	Random
	2007	0.055989	1.15667	0.247409	Random
	2008	0.06801	2.85058	0.004364	High-Clusters
	2009	0.059126	1.63007	0.103087	Random
	2010	0.055552	1.3171	0.187804	Random
	2011	0.056062	1.59694	0.110278	Random
	2012	0.05573	0.886873	0.375148	Random
	2013	0.057368	2.24624	0.024689	High-Clusters
	2014	0.056675	1.95059	0.051106	High-Clusters
	2015	0.057484	2.30146	0.021366	High-Clusters
	2016	0.055628	1.56232	0.118213	Random
	2017	0.05598	1.66898	0.095122	High-Clusters
	2018	0.056588	2.1505	0.031516	High-Clusters
	2019	0.055294	1.28905	0.197379	Random
	2020	0.055888	1.77305	0.07622	High-Clusters
	2021	0.057562	2.69306	0.00708	High-Clusters
